# Supplementary material for: Comparative Genomics, Whole-Genome Re-sequencing and Expression Profile Analysis of Nucleobase:Cation Symporter 2 (NCS2) Genes in Maize
Source: Front Plant Sci. 2018 Jun 28;9:856. doi: 10.3389/fpls.2018.00856 (PMC6031955; doi:10.3389/fpls.2018.00856)
Supplement: TABLE S3 — The genes in different NCS2 subfamilies. [file Table_3.XLSX]

## Sheet: Sheet1
Sufamily I	Subfamily III	Subfamily II
Smo419524	Smo268297	Smo133065
Smo419549	Smo81830	Smo150195
Atazg1	AtNAT12	Smo185282
Atazg2	AtNAT11	Smo73581
Bd2g30850.1.p	Bd1g27197.1.p	Smo76475
Bd4g19930.1.p	Bd2g55440.1.p	AtNAT8														AtNAT8
Ccr38528	Egu00005	AtNAT4														AtNAT4
Cre06.g260700	Egu00019	AtNAT7														AtNAT7
Cre10.g433250	Atr00033.228	AtNAT10														AtNAT10
Cre10.g433200	Atr00040.232	AtNAT1														AtNAT1
Cre10.g442600	Ma10P10180	AtNAT3														AtNAT3
Cre10.g4428001	Ma3P22820	AtNAT2														AtNAT2
Cre10.g4484501	Ma5P15470	AtNAT9														AtNAT9
Egu00007	Vv01007130001	AtNAT5														AtNAT5
Egu00033	Vv01031396001	AtNAT6														AtNAT6
Atr00007.218	Os01g63870	Bd1g03480
Atr00133.36	Os07g30810	Bd1g11910
Ma10P12940	Pas 10436325	Bd2g50460
Ma10P16670	Pas 1818	Bd3g34660
Ma6P06790	NNU 01066	Bd3g36010
Ma6P12090	NNU 05186	Bd3g59600
Ma6P15800	NNU 12861	Bd4g03420
Vv01007551	NNU 25300	Bd4g27960
Vv01030208	St00028295	Bd4g29440
Os05g26840	St00046114	Cre17.g716800
Os05g33450	Pt004G187900	Egu00037
Os11g24060	Pt007G011400	Egu00044
Pas 10434996	Pt009G148600	Egu00047
Pas 10437064	Pp3c13 10930	Egu00065
Pas 84563	Pp3c3 22050	Egu00109
NNU 02168	Pp3c3 8470	Egu00116
NNU 12259	Si2G318900	Atr00033.266
NNU 22058	Si5G388000	Atr00065.107
NNU 24425	Sb002G306300	Atr00088.65
St00026721	Sb003G362200	Atr00130.47
Pt013G083300	Slyc11g010690	Atr00151.25
Pt015G090000	Slyc11g066900	Ma2P05370
Pt016G133800	Tca000977	Ma3P06050
Pp3c12 11660	Tca041503	Ma3P10390
Pp3c19 3540	ZmNCS2-6	Ma3P31510
Pp3c3 22020	ZmNCS2-7	Ma4P02700
Pp3s46 310	ZmNCS2-22	Ma4P09490
Si2G153000	ZmNCS2-20	Ma4P15210
Si3G284700	ZmNCS2-24	Ma5P05260
Sb005G091500	ZmNCS2-10	Ma5P24860
Sb009G097100	ZmNCS2-13	Ma7P25220
Slyc03g111400	ZmNCS2-15	Ma7P26110
Slyc06g050250		Ma8P25270
Tca014561		Ma8P25880
Tca019735		Ma9P14510
Tca045453		Ma9P18290
ZmNCS2-9		MaUn randomP11370
ZmNCS2-8		Vv01007809001
ZmNCS2-11		Vv01009328001
		Vv01009577001
		Vv01020164001
		Vv01021237001
		Vv01030497001
		Vv01037811001
		Os01g55500
		Os02g50820
		Os03g48810
		Os03g60880
		Os08g32500
		Os09g15170
		Os09g21340
		Os08g28170
		Os12g39420
		Pas 185939
		Pas 46843
		Pas 76962
		NNU 04060
		NNU 05554
		NNU 07073
		NNU 13781
		NNU 19267
		NNU 19957
		NNU 20362
		NNU 24993
		St00001358
		St00005826
		St00014150
		St00018751
		St00027292
		St00033653
		St00042557
		St00044823
		St00049569
		Pt002G129400
		Pt004G058800
		Pt008G146400
		Pt009G086800
		Pt010G095500
		Pt011G068200
		Pt012G077400
		Pt014G015100
		Pt014G035800
		Pt014G157800
		Pt015G072600
		Pp3c16 830
		Pp3c16 840
		Pp3c16 880
		Pp3c21 20860
		Pp3c25 7020
		Pp3c5 14260
		Pp3c6 13450
		Si1G316400
		Si2G174800
		Si2G193900
		Si3G369300
		Si5G325700
		Si6G132400
		Si6G149300
		Si9G030300
		Si9G069900
		Si9G131100
		Sb001G031700
		Sb001G129600
		Sb002G168600
		Sb002G189700
		Sb003G303000
		Sb004G242200
		Sb007G106300
		Sb007G129000
		Sb008G019300
		Sb008G145800.2.p
		Slyc01g106920
		Slyc02g072500
		Slyc03g114030
		Slyc04g077720
		Slyc04g077730
		Slyc04g079430
		Slyc05g006020
		Slyc06g071330
		Slyc07g049320
		Slyc10g049280
		Slyc12g026430
		Tca002164
		Tca007245
		Tca010231
		Tca011998
		Tca019285
		Tca029673															ZmNAT5
		Tca033917															ZmNAT23
		ZmNCS2-5															ZmNAT15
		ZmNCS2-23															ZmNAT16
		ZmNCS2-15															ZmNAT18
		ZmNCS2-16															ZmNAT1
		ZmNCS2-18															ZmNAT2
		ZmNCS2-1															ZmNAT3
		ZmNCS2-2															ZmNAT4
		ZmNCS2-3															ZmNAT12
		ZmNCS2-4
		ZmNCS2-12
